# Supplementary material for: Aerogels of Chitosan–Pectin–Lactic Acid Loaded with MOFs: Performance and Kinetics in Removal of Dyes
Source: Polymers (Basel). 2025 Jul 23;17(15):2008. doi: 10.3390/polym17152008 (PMC12349115; doi:10.3390/polym17152008)
Supplement: Supplementary file 1 [file polymers-17-02008-s001.zip]

Archive with 1 entries (1 files):
- polymers-3746398-supplementary.pdf
